# Supplementary material for: Metabolic network alterations as a supportive biomarker in dementia with Lewy bodies with preserved dopamine transmission
Source: Eur J Nucl Med Mol Imaging. 2023 Nov 16;51(4):1023–34. doi: 10.1007/s00259-023-06493-w (PMC10881642; doi:10.1007/s00259-023-06493-w)
Supplement: Supplementary file 3 — Supplementary file3 (XLSX 225 KB) [file 259_2023_6493_MOESM3_ESM.xlsx]

## Sheet: Exp.score calculation table 
PCA expression score calculation
		Subjects
Insert your principal components from the PCA of the training set + 1 single subject		Subj.1	Subj.2	Subj.3	Subj.4	Subj.5	Subj.6	Subj.7	Subj.8	Subj.9	Subj.10	Subj.11	Subj.12	Subj.13	Subj.14	Subj.15	Subj.16	Subj.17	Subj.18	Subj.19	Subj.20	Subj.21	Subj.22	Subj.23	Subj.24
	PC 1	-1.31603
	PC 2	-1.71479
	PC 3	-0.05977
	PC 4	-2.77032
	PC 5	0.82353
	PC 6	-1.35335
	PC 7	-0.27131
	PC 8	-0.35162
	PC 9	0.94297
	PC 10	0.58751
	PC 11	-0.47347
	PC 12	-0.90195
12 Regression factors of PCA regression analysis of training set	ß 1	0.747638	0.747638	0.747638	0.747638	0.747638	0.747638	0.747638	0.747638	0.747638	0.747638	0.747638	0.747638	0.747638	0.747638	0.747638	0.747638	0.747638	0.747638	0.747638	0.747638	0.747638	0.747638	0.747638	0.747638
	ß 2	-0.0657096	-0.0657096	-0.0657096	-0.0657096	-0.0657096	-0.0657096	-0.0657096	-0.0657096	-0.0657096	-0.0657096	-0.0657096	-0.0657096	-0.0657096	-0.0657096	-0.0657096	-0.0657096	-0.0657096	-0.0657096	-0.0657096	-0.0657096	-0.0657096	-0.0657096	-0.0657096	-0.0657096
	ß 3	-0.0190713	-0.0190713	-0.0190713	-0.0190713	-0.0190713	-0.0190713	-0.0190713	-0.0190713	-0.0190713	-0.0190713	-0.0190713	-0.0190713	-0.0190713	-0.0190713	-0.0190713	-0.0190713	-0.0190713	-0.0190713	-0.0190713	-0.0190713	-0.0190713	-0.0190713	-0.0190713	-0.0190713
	ß 4	0.0465107	0.0465107	0.0465107	0.0465107	0.0465107	0.0465107	0.0465107	0.0465107	0.0465107	0.0465107	0.0465107	0.0465107	0.0465107	0.0465107	0.0465107	0.0465107	0.0465107	0.0465107	0.0465107	0.0465107	0.0465107	0.0465107	0.0465107	0.0465107
	ß 5	-0.260403	-0.260403	-0.260403	-0.260403	-0.260403	-0.260403	-0.260403	-0.260403	-0.260403	-0.260403	-0.260403	-0.260403	-0.260403	-0.260403	-0.260403	-0.260403	-0.260403	-0.260403	-0.260403	-0.260403	-0.260403	-0.260403	-0.260403	-0.260403
	ß 6	-0.195554	-0.195554	-0.195554	-0.195554	-0.195554	-0.195554	-0.195554	-0.195554	-0.195554	-0.195554	-0.195554	-0.195554	-0.195554	-0.195554	-0.195554	-0.195554	-0.195554	-0.195554	-0.195554	-0.195554	-0.195554	-0.195554	-0.195554	-0.195554
	ß 7	0.253492	0.253492	0.253492	0.253492	0.253492	0.253492	0.253492	0.253492	0.253492	0.253492	0.253492	0.253492	0.253492	0.253492	0.253492	0.253492	0.253492	0.253492	0.253492	0.253492	0.253492	0.253492	0.253492	0.253492
	ß 8	-0.120279	-0.120279	-0.120279	-0.120279	-0.120279	-0.120279	-0.120279	-0.120279	-0.120279	-0.120279	-0.120279	-0.120279	-0.120279	-0.120279	-0.120279	-0.120279	-0.120279	-0.120279	-0.120279	-0.120279	-0.120279	-0.120279	-0.120279	-0.120279
	ß 9	-0.0235805	-0.0235805	-0.0235805	-0.0235805	-0.0235805	-0.0235805	-0.0235805	-0.0235805	-0.0235805	-0.0235805	-0.0235805	-0.0235805	-0.0235805	-0.0235805	-0.0235805	-0.0235805	-0.0235805	-0.0235805	-0.0235805	-0.0235805	-0.0235805	-0.0235805	-0.0235805	-0.0235805
	ß 10	0.0246564	0.0246564	0.0246564	0.0246564	0.0246564	0.0246564	0.0246564	0.0246564	0.0246564	0.0246564	0.0246564	0.0246564	0.0246564	0.0246564	0.0246564	0.0246564	0.0246564	0.0246564	0.0246564	0.0246564	0.0246564	0.0246564	0.0246564	0.0246564
	ß 11	-0.314593	-0.314593	-0.314593	-0.314593	-0.314593	-0.314593	-0.314593	-0.314593	-0.314593	-0.314593	-0.314593	-0.314593	-0.314593	-0.314593	-0.314593	-0.314593	-0.314593	-0.314593	-0.314593	-0.314593	-0.314593	-0.314593	-0.314593	-0.314593
	ß 12	-0.127412	-0.127412	-0.127412	-0.127412	-0.127412	-0.127412	-0.127412	-0.127412	-0.127412	-0.127412	-0.127412	-0.127412	-0.127412	-0.127412	-0.127412	-0.127412	-0.127412	-0.127412	-0.127412	-0.127412	-0.127412	-0.127412	-0.127412	-0.127412
PCs weighted by regression factors	Weighted PC1	-0.983914	0	0	0	0	0	0	0	0	0	0	0	0	0	0	0	0	0	0	0	0	0	0	0
	Weighted PC2	0.112678	0	0	0	0	0	0	0	0	0	0	0	0	0	0	0	0	0	0	0	0	0	0	0
	Weighted PC3	0.00113989	0	0	0	0	0	0	0	0	0	0	0	0	0	0	0	0	0	0	0	0	0	0	0
	Weighted PC4	-0.128849	0	0	0	0	0	0	0	0	0	0	0	0	0	0	0	0	0	0	0	0	0	0	0
	Weighted PC5	-0.21445	0	0	0	0	0	0	0	0	0	0	0	0	0	0	0	0	0	0	0	0	0	0	0
	Weighted PC6	0.264653	0	0	0	0	0	0	0	0	0	0	0	0	0	0	0	0	0	0	0	0	0	0	0
	Weighted PC7	-0.068775	0	0	0	0	0	0	0	0	0	0	0	0	0	0	0	0	0	0	0	0	0	0	0
	Weighted PC8	0.0422925	0	0	0	0	0	0	0	0	0	0	0	0	0	0	0	0	0	0	0	0	0	0	0
	Weighted PC9	-0.0222357	0	0	0	0	0	0	0	0	0	0	0	0	0	0	0	0	0	0	0	0	0	0	0
	Weighted PC10	0.0144859	0	0	0	0	0	0	0	0	0	0	0	0	0	0	0	0	0	0	0	0	0	0	0
	Weighted PC11	0.14895	0	0	0	0	0	0	0	0	0	0	0	0	0	0	0	0	0	0	0	0	0	0	0
	Weighted PC12	0.114919	0	0	0	0	0	0	0	0	0	0	0	0	0	0	0	0	0	0	0	0	0	0	0
Sum of weighted PCs	Expression Score	-0.719105	0	0	0	0	0	0	0	0	0	0	0	0	0	0	0	0	0	0	0	0	0	0	0

## Sheet: Training Set 
Subjects of training cohort	Gender	Age	Log10FL_mid_fr_G_l	Log10FL_mid_fr_G_r	Log10FL_precen_G_l	Log10FL_precen_G_r	Log10FL_strai_G_l	Log10FL_strai_G_r	Log10FL_OFC_AOG_l	Log10FL_OFC_AOG_r	Log10FL_inf_fr_G_l	Log10FL_inf_fr_G_r	Log10FL_sup_fr_G_l	Log10FL_sup_fr_G_r	Log10FL_OFC_MOG_l	Log10FL_OFC_MOG_r	Log10FL_OFC_LOG_l	Log10FL_OFC_LOG_r	Log10FL_OFC_POG_l	Log10FL_OFC_POG_r	Log10Ant_TL_med_r	Log10Ant_TL_med_l	Log10Ant_TL_inf_lat_r	Log10Ant_TL_inf_lat_l	Log10G_sup_temp_post_r	Log10G_sup_temp_post_l	Log10G_tem_midin_r	Log10G_tem_midin_l	Log10G_fus_r	Log10G_fus_l	Log10Post_TL_l	Log10Post_TL_r	Log10G_sup_temp_ant_l	Log10G_sup_temp_ant_r	Log10PL_postce_G_l	Log10PL_postce_G_r	Log10PL_sup_pa_G_l	Log10PL_sup_pa_G_r	Log10PL_rest_l	Log10PL_rest_r	Log10OL_rest_lat_l	Log10OL_rest_lat_r	Log10OL_ling_G_l	Log10OL_ling_G_r	Log10OL_cuneus_l	Log10OL_cuneus_r	Log10Insula_l	Log10Insula_r	Log10CaudateNucl_l
HC_D_001	0	78	0.029217	0.054293	0.0289221	0.047093	0.0138027	0.000150506	0.0263013	0.0412448	0.0209327	0.0441129	-0.00373399	-0.00791148	0.0369782	0.0259092	0.0251367	0.0519769	0.0146538	0.0231043	-0.0963007	-0.0829136	-0.00149809	-0.0062097	0.00227601	-0.0255629	0.0205356	0.0284461	-0.0483592	-0.0299385	0.0168674	0.0193383	-0.170809	-0.0889824	0.00939197	0.0363631	0.0381471	0.0357517	0.0176762	0.0275233	0.0411766	0.0409297	0.0563159	0.048885	0.053287	0.0516271	0.00851556	0.0382325	-0.0258907
HC_D_002	1	73	0.0308356	0.0594264	0.0134121	0.0451417	0.0146424	0.0175117	0.0297673	0.0386575	0.0406178	0.0589889	0.00813609	0.0152031	0.0217251	0.0320901	0.0245354	0.0529407	0.0220111	0.0209392	-0.112223	-0.0819543	-0.0309203	-0.0223426	0.0323947	0.0191941	0.00661606	0.0199209	-0.0514005	-0.0572434	0.0220218	0.0354636	-0.0530312	-0.0494762	0.0100399	0.0385491	0.0660057	0.064972	0.0340319	0.0487036	0.063977	0.06007	0.0875862	0.0947437	0.123097	0.135023	0.0216837	0.0230846	-0.0952485
HC_D_003	0	77	0.0329132	0.0553502	0.0259333	0.0628696	-0.0113983	-0.00356378	-0.00126922	0.0138848	0.00788048	0.0496011	0.00825419	0.0118327	-0.0105111	0.00430357	-0.0122574	0.031871	-0.0227351	-0.00518059	-0.142485	-0.122754	-0.029298	-0.0392741	0.0369298	0.0130008	0.0191344	0.00434495	-0.0665209	-0.0998783	0.0146022	0.0352271	-0.128195	-0.126073	0.0145356	0.0405967	0.0915529	0.0812468	0.021514	0.0386522	0.0676735	0.0712193	0.0924616	0.0842711	0.108378	0.111228	0.0203371	0.0259076	-0.152547
HC_D_004	0	78	0.0280411	0.069488	0.0354962	0.0583796	0.0175256	0.0192449	0.0257191	0.045191	0.0315617	0.0747948	0.0118593	0.00373405	0.0198248	0.0362713	0.0222551	0.07213	-0.00410874	0.00972515	-0.116751	-0.104931	-0.037843	-0.0371344	0.0619617	0.0338093	0.0234315	0.0133926	-0.05525	-0.0436853	0.0114468	0.0299656	-0.0718639	-0.0502774	0.0174519	0.0579822	0.0531795	0.0543347	0.0034564	0.0504174	0.0570547	0.0375805	0.0877811	0.0584322	0.105674	0.0835603	0.0151346	0.0342564	-0.0906485
HC_D_005	1	78	0.0223258	0.0539907	0.00569589	0.0283741	-0.00672977	-0.00630841	0.0291164	0.0388509	0.0216279	0.0642218	0.001572	-0.0101759	0.0163909	0.0311374	0.0276911	0.0654411	0.00852778	0.00367745	-0.108678	-0.102017	-0.0274801	-0.0230921	0.0229559	0.0129842	0.0172938	0.0183799	-0.0465384	-0.0441441	0.027482	0.0364906	-0.0942631	-0.0773599	0.0133092	0.0337558	0.0648194	0.0664392	0.0271196	0.0443895	0.064198	0.0755699	0.0793861	0.0796158	0.106297	0.122049	-0.00193842	0.0102286	-0.0839024
HC_D_006	0	79	0.0500138	0.0625533	0.0401796	0.0577698	0.00805749	0.00307148	0.0382998	0.0375124	0.032578	0.0620791	0.0222206	0.0240799	0.00725923	0.0223741	0.0212675	0.0626549	0.00036127	-0.00077962	-0.119046	-0.0920671	-0.0382422	-0.0418962	0.033762	0.0208248	8.16801e-05	0.00680155	-0.0773003	-0.0793645	0.0113618	0.0176961	-0.0768085	-0.0446457	0.0249708	0.0475574	0.0930778	0.0891719	0.0411993	0.0473522	0.0410272	0.0486624	0.057593	0.0676684	0.10344	0.112007	-0.00162434	0.00528958	-0.113814
HC_D_007	1	78	0.014421	0.0279249	-0.00248588	0.0178824	0.0144658	0.000878015	0.0368427	0.043427	0.00890408	0.0365576	-0.0254598	-0.0396589	0.0268693	0.027899	0.00990241	0.0634032	0.00718305	0.00482838	-0.112871	-0.0936748	-0.0413536	-0.0267781	0.0145847	-0.00569672	0.0213386	0.0174371	-0.042705	-0.0455441	0.0247848	0.0401094	-0.124391	-0.123508	-0.00564657	0.0181034	0.0628098	0.0616767	0.0286256	0.0424066	0.0622381	0.0775412	0.0934721	0.0977586	0.102254	0.108658	0.00216641	0.0245551	-0.101047
HC_D_009	1	77	0.0412101	0.0848577	0.0271089	0.0551927	-0.0102896	-0.000186063	0.0109764	0.0421112	0.0141063	0.0592377	0.0290825	0.0388518	-0.00873697	0.0145809	0.0287783	0.0871321	-0.00529676	0.0116721	-0.109166	-0.147001	-0.0239536	-0.0515474	0.0152332	-0.0132723	0.00890126	-0.0038777	-0.0738377	-0.113229	0.0132627	0.0228984	-0.103229	-0.0572915	0.0123116	0.0550384	0.0930784	0.097207	0.0253495	0.0575012	0.063995	0.0797484	0.0743325	0.0856503	0.115396	0.121493	-0.0375386	-0.00748981	-0.202146
HC_D_010	0	80	0.0205503	0.0486252	0.00262654	0.018709	0.0274827	0.0212291	0.0508539	0.0593053	0.019794	0.0631508	0.0202815	0.0335121	0.0481814	0.0562257	0.0455176	0.101526	0.0426522	0.0489194	-0.113018	-0.0905329	-0.0191021	-0.0366838	0.0283698	0.00239213	0.0233524	0.0065692	-0.0398915	-0.0536004	0.024764	0.035228	-0.113227	-0.0661088	0.000254182	0.0336299	0.0592527	0.0817202	0.0266675	0.069816	0.0557556	0.0678374	0.055252	0.0418154	0.12921	0.122033	0.024799	0.0387046	-0.170559
HC_GENOVA_BN_01	0	72	0.0396844	0.0753157	0.00995277	0.041946	-0.00430168	0.0148576	0.0309586	0.0309549	0.0296127	0.0662146	-0.00678129	0.00124311	0.000228486	0.0324583	0.00733336	0.054061	0.00627675	0.021437	-0.140119	-0.11584	-0.04944	-0.0181236	0.0619088	0.0626938	0.012075	0.0158535	-0.074026	-0.0811403	0.0145647	0.031764	-0.0509545	-0.0414721	0.0177332	0.0518174	0.0666731	0.0516119	0.0375664	0.0668226	0.0482462	0.0622613	0.074198	0.0731596	0.106098	0.120634	0.00799218	0.0210543	-0.0115357
HC_GENOVA_BN_05	1	80	0.0362711	0.0438063	0.0316034	0.0311492	0.00957974	0.014827	0.0214443	0.0244326	0.0356174	0.0388553	-0.00365576	-0.0121944	0.00782415	0.0111336	0.0233728	0.0445901	0.00271599	-0.00556075	-0.133859	-0.106501	-0.0657946	-0.0564911	0.0275278	0.0272968	-0.00588476	0.00936076	-0.082334	-0.0654462	0.0275347	0.0308832	-0.0914575	-0.0934758	0.0239055	0.0336712	0.0577302	0.0565106	0.0334353	0.0349115	0.0663434	0.0776467	0.0821647	0.0929545	0.123961	0.12111	0.00550801	0.0110172	-0.0802979
HC_GENOVA_BN_07	0	73	0.0203625	0.0261347	0.0128023	0.0185694	0.0115184	0.00544916	0.0127742	0.0185149	0.0178954	0.0248765	-0.0108995	-0.00996328	0.0109696	0.0120646	0.0189266	0.0316774	0.00206534	-0.0059822	-0.0918376	-0.0612931	-0.0199262	-0.0100349	0.0275245	0.0348268	0.0136222	0.0155381	-0.0319763	-0.0378105	0.0209405	0.0322694	-0.050023	-0.0764137	0.0196933	0.039729	0.0515172	0.0625802	0.020906	0.0288279	0.0563531	0.068031	0.0918569	0.100671	0.0983474	0.138507	0.0172863	0.0133679	-0.047949
HC_GENOVA_BN_11	0	80	0.0469186	0.0654332	0.00774741	0.032313	0.0180917	0.00393498	0.0369232	0.0518302	0.0296469	0.0609195	0.0103118	-0.00406749	0.0310356	0.0281495	0.0658001	0.104315	0.00624847	0.0378902	-0.129401	-0.122198	-0.0388932	-0.0322266	0.0296147	0.0333124	0.0129752	0.0176616	-0.0969805	-0.0999329	0.0268026	0.0383207	-0.0775047	-0.0916933	0.0151071	0.032292	0.0574035	0.0601431	0.038499	0.0497055	0.0647388	0.0771716	0.0615825	0.0383372	0.0875483	0.0959852	0.000261733	0.0243898	-0.0109283
HC_GENOVA_BN_19	0	78	0.0366907	0.0545941	0.0217862	0.0390012	0.0121922	8.67756e-05	0.0393137	0.0283605	0.0359874	0.0480502	0.00727029	-0.00825575	0.0240445	0.0177617	0.0346988	0.047113	0.00816537	0.0186446	-0.1329	-0.113266	-0.065263	-0.0376277	0.0105135	0.00664141	-0.00312609	0.00957242	-0.0741843	-0.0678138	0.0244377	0.0250389	-0.108287	-0.119219	-0.00060925	0.0230999	0.0677834	0.0623146	0.0262858	0.0439455	0.0668195	0.0744517	0.117535	0.0865865	0.141025	0.13843	-0.0158248	-0.00299515	-0.0416648
HC_GENOVA_BN_23	0	59	0.0573116	0.0549934	0.0284694	0.0340976	0.0057218	0.00340015	0.0184467	0.00722286	0.044389	0.0442907	0.0165274	0.0169423	0.00548966	0.0116554	0.0216947	0.044072	-0.0273138	-0.016853	-0.109187	-0.094696	-0.0431668	-0.021208	0.0312305	0.0473406	-0.00472281	0.0147239	-0.0770085	-0.0566626	0.0247764	0.0233988	-0.0650344	-0.0784501	0.0292806	0.0553391	0.0960137	0.0955646	0.0606055	0.0502122	0.061612	0.0712668	0.0832049	0.0865744	0.14149	0.146058	0.00827967	0.0079386	0.0160514
HC_GENOVA_BN_28	1	75	0.0507603	0.0591397	0.02818	0.0356404	0.0116012	0.00553769	0.0266775	0.0276219	0.0596235	0.0697411	0.0168306	0.0045532	0.0226007	0.0239981	0.0582779	0.0710882	0.0230864	0.0127685	-0.137979	-0.0869939	-0.0442069	-0.0222763	0.031359	0.0420339	0.000141663	0.0220005	-0.0522791	-0.0339215	0.0360052	0.0285823	-0.0497066	-0.0777377	0.0141188	0.029194	0.0773845	0.0653243	0.0585075	0.0572231	0.0721049	0.0684074	0.0772328	0.0832785	0.130419	0.130641	0.0220006	0.0287639	-0.0214936
HC_GENOVA_BN_31	1	68	0.0580193	0.0694144	0.0367904	0.0477733	-0.0158414	-0.0244436	0.0440195	0.0168005	0.0530598	0.0622007	0.0109774	0.00692439	0.00560069	-0.00972575	0.0347272	0.0585154	0.0152327	0.00407872	-0.12407	-0.0949988	-0.053268	-0.015638	0.046846	0.0564909	-0.0016914	0.0191884	-0.0494231	-0.0442658	0.0273544	0.0258946	-0.0521136	-0.08914	0.0321161	0.0451789	0.0688536	0.0664556	0.0412162	0.0432061	0.0644933	0.0774475	0.0909962	0.0839638	0.102585	0.113165	0.0184717	0.00852603	-0.0639306
HC_GENOVA_BN_37	1	74	0.0431854	0.0513435	0.0458927	0.0576891	-0.000624293	-0.00578346	0.0393352	0.0278072	0.0383698	0.0431362	0.0189782	0.014372	0.0140829	0.0115808	0.0212359	0.0390458	0.0161212	0.012923	-0.112803	-0.0934936	-0.061842	-0.0247205	0.0291142	0.0391513	-0.0146343	0.00380191	-0.0324084	-0.0325297	0.0219274	0.015425	-0.0422539	-0.0880842	0.033782	0.0416023	0.065815	0.0702325	0.0318044	0.0345549	0.0470895	0.0499755	0.089412	0.0785569	0.107103	0.122695	0.0178074	0.0186695	-0.0423872
HC_GENOVA_BN_38	0	67	0.0410086	0.0579325	0.0229826	0.0347341	0.0297908	0.0292547	0.0250213	0.0251596	0.0502458	0.0535037	0.00928287	0.0179117	0.0136675	0.0340851	0.0419893	0.0516794	0.00964332	0.0128561	-0.101253	-0.0465262	-0.00805449	0.0089441	0.0304154	0.057191	0.0157404	0.0228627	-0.0340961	-0.0365873	0.0335751	0.0355917	-0.0171145	-0.060322	0.030104	0.0459839	0.0625893	0.0715697	0.0298349	0.0416775	0.0792068	0.0962427	0.085824	0.0828842	0.112527	0.119877	-0.00176735	-0.00177645	-0.00865535
HC_GENOVA_BN_42	1	70	0.0494402	0.0654999	0.0119076	0.0283432	-0.00124591	-0.010325	0.0479208	0.0445341	0.0255436	0.0507015	-0.0105408	-0.0273623	0.0233236	0.0085042	0.0539116	0.07872	0.0239065	0.0325984	-0.124788	-0.0958259	-0.0782556	-0.0403763	0.0444329	0.0430081	-0.000992647	0.0119072	-0.0565858	-0.0369904	0.0129679	0.0270493	-0.0777077	-0.0889877	0.0233716	0.0375138	0.067785	0.0596096	0.0379341	0.0372241	0.0578502	0.0601894	0.0725897	0.0679589	0.128904	0.121148	-0.00756461	0.0162093	-0.0500721
HC_GENOVA_BN_46	0	75	0.0793613	0.101155	0.0549576	0.0700219	-0.0179195	0.000951807	0.0616111	0.0435114	0.0701487	0.0913044	0.0437493	0.0530328	0.0129949	-0.00291462	0.0644094	0.122696	0.0567457	0.0258786	-0.117023	-0.115567	-0.0395277	-0.0359665	0.0317788	0.0396937	-0.000413015	0.0206451	-0.0241875	-0.0636909	0.0201336	0.0273883	-0.0591024	-0.0180485	0.0192367	0.0434441	0.0867179	0.093438	0.0646038	0.0660807	0.0575765	0.072008	0.0717984	0.0712176	0.0939723	0.119689	0.0308989	0.0184977	-0.0611947
HC_GENOVA_BN_52	0	83	0.039294	0.047261	0.0206509	0.0204982	0.00863013	0.00483425	0.0422129	0.0471516	0.0540778	0.0529716	0.00260718	-0.00655241	0.028193	0.0315724	0.0557877	0.0587606	0.0303127	0.027252	-0.135671	-0.100353	-0.0641793	-0.00814736	0.00557989	0.0246081	0.000997736	0.0271452	-0.0714438	-0.0762243	0.0190877	0.0203219	-0.0888049	-0.146776	0.0240451	0.0327952	0.0505914	0.0559685	0.0349573	0.042739	0.0399291	0.0680111	0.0652929	0.0689352	0.085419	0.12295	0.0297096	0.031085	-0.0363583
HC_GENOVA_BN_56	0	62	0.0470724	0.0528391	0.0320077	0.0495547	-0.00506159	-0.00903736	0.0186274	0.0145136	0.0449961	0.061981	0.00288882	0.00556269	-0.00525492	0.012428	0.0168702	0.0357294	-0.0214237	0.0028621	-0.120909	-0.106667	-0.0518513	-0.0465123	0.0289475	0.0346093	0.00471049	0.0018048	-0.0698449	-0.063159	0.0179308	0.027354	-0.0807688	-0.0940575	0.0123297	0.0399656	0.0654228	0.0692697	0.0389495	0.0458416	0.0851771	0.0938596	0.106039	0.105626	0.142638	0.140094	0.0058087	-0.0140519	-0.0600642
2010_G_003	1	77.2	-0.0049185	0.0228924	0.0175342	0.0402685	0.0421623	0.0592044	0.0593299	0.0552668	0.00824405	0.0657695	-0.0492187	-0.0563865	0.0571362	0.053899	0.049649	0.0965906	0.109575	0.0672319	-0.00623281	-0.00326875	0.0229197	-0.00411827	0.0599412	0.0520421	0.0212538	0.00942516	0.00424681	-0.012657	-0.0154474	-0.0205312	-0.0400928	0.0343878	0.00525489	0.0273994	-0.0134627	-0.0203734	-0.0758465	-0.0582426	-0.0369004	-0.0385981	0.0638798	0.0512447	0.0674732	0.0833324	0.0909745	0.0822611	-0.176962
2011_G_041	0	79.1	-0.0300823	-0.00563608	0.0320188	0.0373564	0.0610213	0.022044	-0.0103993	0.00646082	0.0192003	0.0519731	-0.0341246	-0.0142001	0.0415375	0.0314159	0.0242952	0.0313602	0.0406991	0.0509209	-0.105355	-0.0649482	-0.0203449	-0.0284502	0.0608434	0.0636583	-0.00258103	0.00991738	-0.0474655	-0.0483899	-0.0128372	0.00823218	-0.0430241	-0.0120669	0.0232536	0.0671366	-0.0328904	-0.0126534	-0.0534857	-0.0286085	0.00820884	0.0254578	0.0655585	0.0871346	0.0299477	0.0730393	0.0626101	0.0751624	-0.080175
2012_G_160	1	68.8	-0.00529499	0.0266897	-0.00665448	0.0125772	0.0519515	0.024322	0.0445987	0.032579	0.0285119	0.04812	-0.027168	-0.0273422	0.0686662	0.0467439	0.0526432	0.0804482	0.0728236	0.045579	-0.110503	-0.0560313	-0.00756129	-0.015225	0.0296844	0.013911	0.00257247	0.0125266	-0.021429	-0.0307865	-0.00476923	-0.00655629	-0.0351679	0.0125926	-0.0206036	0.00723894	0.0066133	-0.00143699	-0.0342363	-0.0111639	0.010234	0.00511605	0.0774639	0.0691875	0.0664747	0.0718868	0.0355538	0.0295426	-0.103054
2013_G_185	1	73.1	-0.0261955	-0.00964218	0.00499369	0.0153766	0.0358863	0.0163617	0.0105618	0.0140422	0.0154468	0.0156272	-0.0574645	-0.0561139	0.031862	0.0238616	0.0183292	0.0239615	0.0653882	0.0492787	-0.0922087	-0.0369865	-0.0585202	-0.00591787	0.00836157	0.0601714	0.00549852	0.0214513	-0.0119009	-0.0112712	0.00453623	0.00937765	-0.0209858	-0.0553984	-0.00662647	0.0099956	0.0188822	-0.0075826	-0.0368362	-0.0277638	0.0180406	0.0224434	0.0805704	0.0934694	0.0899014	0.102649	0.0610048	0.0277606	-0.141944
2014_DLB_01	1	75	-0.0174103	0.0131933	0.025209	0.0462958	0.023857	0.0186323	0.00983638	0.0124813	-0.00533047	0.0306087	-0.0156195	-0.006303	0.0293093	0.0399294	0.0153883	0.0474662	0.0414981	0.0426218	-0.145561	-0.0909404	-0.0537455	-0.0335728	0.0218637	0.0374545	-0.0225273	-0.000737429	-0.0355012	-0.0268623	-0.0368771	-0.0205047	-0.0791437	-0.111011	0.0202752	0.0538089	-0.00703902	0.0144613	-0.0516014	-0.0222347	-0.0145666	-0.0113871	0.0467444	0.0336145	0.00152353	0.034292	0.0405573	0.0547937	-0.0846087
2014_G_077	1	76	0.0098465	0.0412381	-0.0058301	0.0253388	0.0360823	0.0137346	0.0755068	0.0450631	0.00280817	0.0403741	-0.0188409	-0.0327873	0.0608764	0.0321145	0.0271509	0.0933591	0.00194087	0.000226549	-0.159705	-0.0791841	-0.034241	-0.0280056	0.0122137	-0.015946	-0.00346605	0.00147135	-0.116781	-0.0472258	-0.014933	-0.00365146	-0.0961453	-0.116468	0.0031122	0.0511988	0.0313375	0.0527535	-0.0158436	0.0100955	0.0353247	0.0514395	0.0675362	0.0634055	0.0724263	0.0836028	-0.00663474	-0.0312693	-0.151228
2014_G_082	1	74.4	0.00484104	0.0585396	0.0244228	0.0623138	-0.00724551	-0.016895	0.0115642	0.0110386	0.000971731	0.0559707	0.0192566	0.0358558	0.0151256	0.0197064	0.0147362	0.0721829	0.0122576	0.0259184	-0.150423	-0.102945	-0.0427174	-0.0449498	0.00726372	-0.0104785	-0.0185962	-0.0250768	-0.0918476	-0.066155	-0.0382167	-0.00605185	-0.118618	-0.0894432	0.0111806	0.0612251	0.0673431	0.10136	-0.024876	0.0377836	0.0258445	0.0557392	0.0605567	0.0870617	0.0757671	0.110831	-0.0265865	-0.00736845	-0.192519
2014_G_163	1	71.9	-0.0460843	-0.00172424	-0.0208635	0.0156404	0.0800413	0.0695388	0.0873886	0.121118	-0.00421049	0.0405632	-0.0300852	-0.0371558	0.115258	0.116042	0.0250058	0.0738686	0.0732127	0.080856	-0.0851965	0.016763	0.0208494	0.0223273	0.0467828	0.00988444	0.030436	0.0322934	-0.0392816	0.0217219	-0.0207872	-0.0116955	-0.0257756	-0.00738599	-0.0507998	0.011425	-0.0867794	-0.0783027	-0.125656	-0.104568	-0.0580298	-0.0280934	0.0641071	0.0573369	0.00543584	0.0117255	0.0287064	0.0543107	-0.157094
2015_G_050	1	77	0.0103972	0.0188413	0.0456322	0.0509409	0.0417377	0.0169111	0.0488535	0.025283	0.0435993	0.055161	0.00270411	0.00758158	0.0520162	0.0425595	0.0470447	0.0571657	0.0614342	0.0672522	-0.0780749	-0.0392273	-0.036652	-0.00514141	0.0076531	0.0502916	-0.0224402	0.0249251	-0.0358114	-0.0183808	-0.00648732	-0.0423626	-0.04815	-0.0819624	0.0280794	0.0549778	0.0122612	-0.0172999	-0.0183477	-0.037629	-0.00465166	-0.0678085	0.0764739	0.0552527	0.083213	0.0483255	0.0571512	0.0635815	-0.114876
2015_G_092	1	67.8	-0.0253948	-0.000802482	0.0241557	0.0353727	0.0667357	0.0516997	0.0468863	0.0280665	0.0021202	0.0392141	-0.0168607	-0.0164358	0.0648877	0.0593939	0.0191074	0.0587158	0.0627319	0.0443158	-0.100636	-0.0532161	-0.0179323	-0.00301282	0.030078	0.0371941	0.00626638	0.00767635	-0.0405095	-0.0418191	-0.0150116	-0.0110811	-0.0295956	-0.0358176	0.00160799	0.0338361	0.0275153	0.0212757	-0.0490364	-0.0139559	-0.00960492	-0.00286291	0.0485674	0.0732522	0.0649466	0.0615259	0.0651367	0.0661224	-0.17648
2017_DLB_01	0	43.1	0.0289926	0.0580785	-0.0077679	0.0230724	0.0705398	0.0831626	0.0800335	0.0443899	0.0506142	0.0666275	0.00990828	0.0287184	0.0711514	0.0818506	0.064423	0.0709166	0.0626379	0.0433624	-0.0983987	-0.040791	-0.0211518	0.00635584	0.0594419	0.0530247	0.00038707	0.0202921	-0.0502997	-0.0286845	-0.00880369	-0.00937681	0.000758701	0.0105999	-0.0378212	-0.00391664	-0.00274233	-0.000928354	-0.0344931	-0.0242805	-0.0487617	-0.0428903	0.0656746	0.0624367	0.0400647	0.0564782	0.0624555	0.052672	-0.00811008
2017_DLB_03	1	73.4	0.0129091	0.0544476	0.0107164	0.0445062	0.0872902	0.0895326	0.0908307	0.0712059	0.0274836	0.0463543	0.0169493	0.0310284	0.0880301	0.0881312	0.071229	0.0990153	0.0805195	0.0577286	-0.046938	-0.0053525	0.0225393	0.0203247	0.0198751	-0.00163437	0.0232306	0.0257546	-0.0159003	-0.0199294	-0.0270941	-0.00943903	-0.044924	-0.0456996	0.00755522	0.0224828	0.0243743	0.0424973	-0.0577802	-0.0298721	-0.0393061	-0.0312652	0.0682573	0.0847916	0.0589823	0.0732494	0.0581597	0.0555526	-0.250146
2017_DLB_04	1	73.8	-0.0702853	-0.0173466	0.0563327	0.0970365	0.0670571	0.030102	-0.0184405	-0.0228239	0.00738007	0.0578775	-0.193136	-0.18042	0.0358995	0.0305088	0.0151391	0.083401	0.0589471	0.0824421	-0.0999383	-0.0550857	-0.0224375	-0.0345866	0.0193584	-0.048632	-0.0104318	-0.0412646	0.0138729	-0.00927395	-0.0625773	-0.0205351	-0.124407	-0.0617892	0.0076081	0.0819629	-0.00223516	0.0190049	-0.0921595	-0.0160494	-0.0434912	-0.00589443	0.0834784	0.0969535	0.0725689	0.0818815	0.0535696	0.109576	-0.0504075
2017_DLB_13	0	79	0.0126976	0.0626623	0.0196358	0.0519122	0.0339363	0.0117265	0.0725151	0.0718767	0.0274783	0.0655768	0.00527148	0.0136896	0.0698173	0.0642681	0.0507951	0.0947625	0.0484807	0.038739	-0.124714	-0.100797	-0.0408577	-0.064039	0.0244904	-0.0320681	-0.00122147	-0.0395021	-0.0383985	-0.0653863	-0.0488857	-0.000728505	-0.135408	-0.0877635	-0.0115843	0.0442934	0.00551134	0.0315031	-0.0587035	-0.00516807	-0.0329585	0.0152976	0.0642237	0.0640634	0.0432223	0.0683422	0.00297948	0.0527469	-0.0228644
2017_DLB_14	1	77.6	-0.00782224	0.0390166	-0.0181705	0.00687402	0.048414	0.0265712	0.0961229	0.093754	0.0157632	0.0553182	-0.0259463	-0.0147573	0.0857955	0.0807936	0.0862893	0.120547	0.0509614	0.0617197	-0.0907166	-0.0748692	-0.0106608	-0.00177923	0.0237444	0.011549	0.0101484	0.0075227	-0.0380684	-0.0630018	-0.0228411	-0.00534614	-0.0872253	-0.0536196	-0.0218654	0.00900562	-0.00780339	0.00104994	-0.0667702	-0.0387942	-0.019342	0.00491644	0.0893219	0.109581	0.0634611	0.0933206	0.0286723	0.0408769	-0.0885138
2018_DLB_09	1	64.1	-0.10864	-0.0225199	0.0123838	0.0673199	0.0659849	0.0833252	-0.0109949	0.0315964	-0.0514521	0.0376279	-0.0684824	-0.0277002	0.0544738	0.0728222	-0.0782794	0.0346075	0.0488479	0.0778341	-0.0262087	-0.0552249	0.0162387	-0.064485	0.0724537	0.00291776	0.0141881	-0.0454167	0.0286527	-0.00379337	-0.0600624	0.0112871	-0.0846288	0.00847189	-0.0114941	0.0757947	-0.0335728	-0.0182754	-0.120071	-0.0395248	-0.0593671	-0.036642	0.0640557	0.112126	0.0237224	0.04875	0.0728545	0.121732	-0.249363
2018_DLB_10	0	78.4	-0.00474789	0.0183472	0.0233823	0.0176768	0.0288119	-0.0239412	0.0643367	0.0374793	0.00689135	0.0350277	-0.0294199	-0.0441676	0.0693677	0.0265877	0.0355999	0.0477274	0.0305782	0.0110762	-0.161464	-0.139248	-0.133811	-0.0736868	0.000727518	0.0412703	-0.0356283	0.0188788	-0.07051	-0.045522	0.00116863	-0.0218835	-0.118764	-0.12709	0.01277	0.0302285	0.0395672	0.047787	-0.0122328	-0.00126231	0.0274185	0.0144636	0.0783885	0.0688363	0.094083	0.0825694	0.0340603	0.0476914	-0.122644
2018_DLB_14	0	66.6	-0.0324247	0.0145809	-0.0168246	-0.00643174	0.0480893	0.0461	0.0516519	0.0516621	0.0127384	0.0217651	-0.047581	-0.0127194	0.0745795	0.0732352	0.0283105	0.0563733	0.0453545	0.0478266	-0.0753368	-0.0548286	-0.00142039	-0.00752757	0.013043	0.0117388	0.0113895	0.0102294	-0.0143105	-0.0148851	7.48534e-05	0.0137441	-0.0684903	-0.0639338	-0.0261155	0.0125786	-0.000986905	0.0159479	-0.0678742	-0.0055514	0.00205768	0.0216616	0.0763269	0.115674	0.0781382	0.109673	0.0128938	0.0280531	-0.0829649
2018_DLB_17	1	76.3	-0.000358672	0.0500669	0.000769157	0.0358014	0.089746	0.0934342	0.095095	0.10723	0.0455111	0.075929	-0.00701263	0.0105928	0.105836	0.113087	0.08273	0.116491	0.0956659	0.112157	-0.0434246	0.00596056	0.0423684	0.0336544	0.0308198	0.0277025	0.0411191	0.0274504	0.0194192	-0.00224431	-0.0364615	-0.00583018	-0.0416717	-0.0166004	-0.0257873	0.012328	-0.0436517	-0.0397478	-0.101105	-0.0511755	-0.0659042	-0.0319592	0.0310523	0.0514448	-0.0123556	0.0145882	0.0813364	0.112497	-0.113994
2018_DLB_20	1	78.6	0.0111902	0.0301427	0.0401047	0.020467	0.040061	0.0302463	0.00253916	0.0126791	0.034205	0.0261949	0.00246309	0.0167614	0.038672	0.0326616	0.0226301	0.0318427	0.0784604	0.0583774	-0.104076	-0.0427678	-0.0711084	-0.0443027	-0.00205134	0.052356	-0.0348759	0.00955396	-0.0348269	-0.0311256	-0.00334557	-0.0353499	-0.0493828	-0.0590519	0.0146745	0.00905743	0.0182416	0.0150871	-0.0159379	-0.0472826	-0.0155572	-0.0378261	0.078677	0.0764194	0.0508314	0.0731497	0.0746658	0.0615392	-0.136258
2018_DLB_23	1	76.9	-0.0160941	0.046957	0.00637446	0.0580138	0.0928429	0.0848516	0.0727499	0.0693475	0.0308962	0.0858473	-0.00184379	0.0194178	0.090283	0.0858071	0.0743001	0.102971	0.0736391	0.0809535	-0.0870121	-0.0354263	-0.0358269	-0.0296722	0.0461258	-0.00991346	-0.0203418	-0.0352742	-0.0495648	-0.040433	-0.0460078	-0.0235874	-0.0532894	-0.000693664	-0.00919927	0.043356	0.00163228	0.00984063	-0.0709894	-0.0176728	-0.0465813	-0.0319116	0.0745325	0.0962253	0.0607467	0.0771718	0.0308203	0.0710953	-0.132466
2018_DLB_24	1	72.3	0.0228981	0.0671394	-0.0140014	0.0198665	0.0720345	0.0544475	0.0854446	0.086429	0.0317277	0.069923	-0.0145304	-0.0190979	0.0874934	0.0874523	0.050661	0.096985	0.0621129	0.0731795	-0.103736	-0.0670984	-0.0535047	-0.00523622	0.0134144	7.52691e-05	0.00405986	0.0348818	-0.0260249	-0.0227514	-0.00393977	-0.0111649	-0.0852307	-0.0405709	-0.0326299	0.00499172	0.00400703	-0.00194652	-0.0628998	-0.0249515	-0.0339026	-0.0393019	0.0668887	0.0205769	0.0282477	0.0289576	0.0436335	0.0822323	-0.0220124
2018_DLB_25	1	81.9	-0.0410735	0.0472302	0.00330005	0.0518962	0.025981	0.0235308	0.0436079	0.0683648	-0.00934047	0.0638328	-0.038783	-0.0130778	0.0519125	0.0602399	0.0269752	0.0789902	0.054945	0.0819644	-0.0766655	-0.0736729	-0.0257555	-0.0539313	0.0300565	0.0144627	0.0142709	-0.0146456	-0.0291513	-0.0661681	-0.0683985	0.00159538	-0.127322	-0.0831003	-0.0102977	0.0597186	0.045606	0.0953496	-0.0631463	0.0201082	-0.0171865	0.0564444	0.0639549	0.148488	0.0939548	0.140999	0.0301605	0.0792942	-0.396195
2018_DLB_26	1	78.6	-0.0369839	0.037879	-0.0486795	0.0178714	0.0430717	0.0387521	0.0378317	0.0393418	-0.0114352	0.0716599	-0.0715796	-0.0723845	0.0492185	0.0552042	0.0234322	0.0673094	0.0157889	0.0376258	-0.118813	-0.0844546	-0.0368928	-0.0404392	0.0381545	-0.0058763	0.0181225	-0.0100002	-0.0150071	-0.0327776	-0.0272484	0.020819	-0.141164	-0.0843084	-0.0378523	0.0181959	-0.00252273	0.0105212	-0.0790581	0.00493507	-0.0228205	0.0118293	0.0469923	0.0781663	0.0607945	0.0784696	0.0190232	0.0581211	-0.0100001
2018_DLB_29	1	64.1	-0.0369083	0.00667784	0.00515351	0.0410293	0.0360704	0.0189005	0.0119111	-0.00571178	0.00169406	0.0356575	-0.0243555	-0.0124756	0.0287554	0.0225622	-0.0137809	0.030825	0.0347031	0.0428436	-0.108704	-0.0641834	-0.0484119	-0.0471995	-0.0123494	-0.00843847	-0.0310377	-0.0294902	-0.00095175	-0.0178265	-0.0355944	-0.0132679	-0.113275	-0.089438	-0.00531208	0.0344339	0.0175634	0.0119414	-0.0554324	-0.0252393	-0.0348756	-0.010165	0.0656545	0.0918334	0.044613	0.0580015	0.0421921	0.0805976	-0.0875566
2018_DLB_31	1	69.1	-0.0250192	0.0193696	0.0140526	0.0314777	0.0557585	0.0378912	0.0567914	0.0340257	0.0324952	0.0518352	-0.0216129	-0.018564	0.0544267	0.0432997	0.0394512	0.0628348	0.0483531	0.0483601	-0.11475	-0.0889499	-0.0524059	-0.0159805	0.0412909	0.037854	-0.00472248	0.000876517	-0.0328289	-0.0324604	-0.0266511	-0.0270483	-0.0701812	-0.0779899	-0.0045148	0.036188	0.00278016	0.012092	-0.0632123	-0.0258988	-0.0660638	-0.0459747	0.0218351	0.0472717	0.0333561	0.0416844	0.0737962	0.0790064	-0.0950686
2018_DLB_34	1	59.7	0.0133288	0.0796961	0.00555019	0.0631811	0.0212076	0.0277553	0.0184249	0.0367872	0.0280205	0.0873612	0.00116165	0.028896	0.043502	0.0504176	0.0206526	0.0651075	0.052548	0.0507162	-0.140697	-0.124557	-0.0765416	-0.0550309	0.0565864	0.0139902	-0.011205	-0.0183012	-0.0659697	-0.0843234	-0.0362712	-0.00876178	-0.0714185	-0.00803657	-0.00785094	0.0505444	0.0254869	0.0305543	-0.0678913	0.0104881	-0.0512932	-0.0231225	0.0578629	0.0674575	0.0480225	0.0590535	0.0492822	0.0633683	-0.0723356
2019_DLB_02	1	74.7	-0.0136443	0.0588439	-0.00421238	0.044443	0.0915261	0.0974624	0.0705712	0.0894331	0.0323576	0.0798016	0.00257943	0.0299749	0.102239	0.11414	0.0566323	0.0981193	0.0737674	0.077336	-0.0644116	-0.0215348	0.00602258	-0.00591978	0.0593381	0.0208044	0.0388185	0.0096838	0.0102359	-0.00333701	-0.0345432	0.00950263	-0.0321339	0.0101438	-0.0145089	0.0406257	-3.74731e-05	0.0153605	-0.0785926	-0.00765099	-0.0392601	-0.0226071	0.0604991	0.0838224	0.061972	0.0565892	0.0499754	0.0626049	-0.26906
2019_DLB_03	0	62.1	-0.024469	0.0599142	-0.0169144	0.0442782	0.0272597	0.0234176	0.0239748	0.0383484	0.00939666	0.0744507	-0.040299	-0.0130051	0.0367038	0.050575	0.0195925	0.0756571	0.0230418	0.0230338	-0.101397	-0.0909721	-0.0390685	-0.0361653	0.0674697	0.0167906	0.0189837	-0.0164987	-0.0457753	-0.0797323	-0.0319409	0.0356058	-0.0856122	-0.0555565	-0.01709	0.0521813	-0.0103374	0.0389529	-0.0690115	0.0328898	-0.00865701	0.0585387	0.066885	0.114904	0.0658213	0.102446	0.0124052	0.0312202	-0.0905123
2019_DLB_07	0	75.4	-0.0219745	0.0293631	-0.0221951	0.0166731	0.0566316	0.0408188	0.0535875	0.0507595	-0.00130114	0.0497641	-0.0252873	-0.00904548	0.0718213	0.0568398	0.0150335	0.0667541	0.0440689	0.049049	-0.0989471	-0.0951197	-0.0529	-0.0562741	0.0462409	0.0126514	0.00798109	-0.00652205	-0.0337988	-0.0590192	-0.0135991	0.0184674	-0.126586	-0.06161	-0.0300622	0.0136608	0.00202602	0.0225896	-0.0521091	-0.00233842	-0.00944398	0.0196771	0.0523922	0.0924777	0.054499	0.0852249	0.0293125	0.0539054	-0.0626728
2019_DLB_10	1	76.4	0.022055	0.0241647	0.0483532	0.051782	0.0633039	0.0404795	0.0659348	0.0702978	0.0434305	0.0558369	7.83213e-06	-0.00673631	0.0870482	0.0716564	0.0486364	0.0614906	0.0699209	0.0602972	-0.198719	-0.0735681	-0.0637515	0.0115127	0.0380452	0.0731526	-0.0119069	0.0306943	-0.0434271	-0.00191891	0.00321014	-0.0430691	-0.0433028	-0.0950293	0.0324688	0.0493757	0.0254767	0.00699983	-0.0296213	-0.0601593	0.00973687	0.00578389	0.0669672	0.0795695	0.0495072	0.0772999	0.0778331	0.076558	-0.311485
2019_DLB_11	1	86.5	-0.0488589	0.00299269	-0.0301264	0.0174009	0.0649001	0.0457149	0.0429427	0.0490269	0.0182971	0.0681753	-0.0274117	-0.0493795	0.0750434	0.0706397	0.0178515	0.0753188	0.0799547	0.0805445	-0.0537233	-0.0563997	0.0157757	0.00330293	0.0492524	0.0393785	0.042587	0.0213041	0.0245077	0.0126262	-0.0102569	0.0164619	-0.0572159	-0.00635892	-0.0813981	0.00608089	0.015065	0.0328346	-0.107972	-0.0457097	-0.0214959	0.00758889	0.0359501	0.0360781	0.0409412	0.0530589	0.067325	0.090961	-0.232125
2019_DLB_12	1	81.7	-0.0513964	-0.00593035	0.00419536	0.0256387	0.067252	0.0549357	0.0347606	0.029702	-0.00160627	0.031393	-0.0395732	-0.0373383	0.0637467	0.0647927	0.0119663	0.078027	0.0715703	0.0878802	-0.0612213	-0.0434651	-0.0301852	-0.0218769	0.042718	0.0252653	0.00761002	-0.00221333	-0.0171479	-0.0398141	-0.0280437	0.00148903	-0.0733387	-0.0439056	0.00249641	0.0468412	-0.00386482	0.00351466	-0.0753171	-0.028217	-0.0617081	-0.028185	0.0554746	0.0574484	0.0235235	0.0380108	0.0885252	0.100872	-0.0973131
2019_DLB_13	0	59.4	-0.100204	-0.0869356	0.0188485	0.0262579	0.0409228	0.0165047	-0.0460855	-0.0521445	-0.0302244	-0.0170866	-0.0680396	-0.0497528	0.0284434	0.0221732	-0.0365664	-0.0215315	0.0351147	0.0307332	-0.0869669	-0.0434551	-0.0739706	-0.0422562	0.0314895	0.0432121	-0.0458772	-0.0289838	-0.0328593	-0.0139449	-0.0190157	-0.0390027	-0.0959214	-0.093421	0.0304411	0.0586215	0.0390541	0.0160979	-0.0644617	-0.0640594	-0.0198973	-0.0092696	0.117838	0.109134	0.0995355	0.0750104	0.0813927	0.106528	-0.021776
2019_DLB_21	0	70.3	-0.0130232	0.0241978	-0.00596905	0.0132773	0.0433962	0.0445499	0.0346563	0.0308423	0.0158772	0.0435712	-0.0420023	-0.0047462	0.0344908	0.0509925	0.0237107	0.0479349	0.0375767	0.0342605	-0.0679025	-0.0401267	-0.0203391	-0.0120958	0.0392202	0.0371627	-0.00260983	0.00399187	-0.0365768	-0.0441288	-0.0147528	-0.0111922	-0.0270303	-0.0171705	-0.00827227	0.0279156	0.0274351	0.0415325	-0.0449007	-0.0239245	-0.0181014	-0.0191896	0.0558892	0.0869243	0.0555235	0.0696726	0.0551895	0.058577	-0.0848538
AN00_20	1	72	-0.0297573	0.0257903	0.00434175	0.0338481	-0.00597302	-0.0132765	-0.00274628	-7.88965e-05	-0.0199315	0.038107	-0.0329591	-0.0188417	0.00959614	0.00786816	-0.00672554	0.0295133	0.0122858	0.021422	-0.0975579	-0.0832955	-0.0300256	-0.0331689	0.000131904	0.0166151	0.00848015	0.00307112	-0.0103559	-0.0228672	0.00925602	0.0204962	-0.0956137	-0.104738	-0.00640069	0.0207311	0.049011	0.0615202	-0.0137353	0.00940041	0.0310887	0.043073	0.0832528	0.0803386	0.113565	0.128308	0.0210181	0.0252532	-0.226241
AN00_25	1	69	-0.0506404	-0.0101435	-0.00236689	0.0455515	0.0218841	0.0202051	-0.000933738	-0.0266916	-0.0257538	0.00900496	-0.0150762	-0.0166968	0.0287638	0.0221748	-0.0207322	0.0147189	0.0401552	0.0250698	-0.112496	-0.0549973	-0.037399	-0.0275013	0.00899168	-0.0497367	-0.0142185	-0.00706346	-0.0629411	-0.0296106	-0.0151987	0.00203117	-0.100736	-0.0752121	-0.0221973	0.0425611	0.0239129	0.0481307	-0.0845921	-0.00433387	-0.00902171	0.040698	0.086367	0.0852958	0.0274356	0.0468785	0.00938149	0.0462432	-0.160461
AN00_29	1	71	-0.0438	-0.00546873	-0.0226213	0.0123592	0.0330993	0.0138355	0.0240265	0.0218677	-0.00479795	0.0414719	-0.0612644	-0.0705665	0.0469735	0.038985	0.000601509	0.0505132	0.0422974	0.0382936	-0.059188	-0.0534307	-0.0222206	-0.0289002	0.0406002	0.0295372	0.0159343	0.00327579	-0.0240554	-0.0320983	0.0017676	0.00494911	-0.0648799	-0.021823	-0.0182796	0.0140134	0.00482495	0.0192928	-0.0645321	-0.0195411	0.00687541	0.0252128	0.116603	0.110287	0.0761103	0.0993219	0.0509524	0.0679028	-0.183241
AN00_31	1	84	0.0182081	0.0243349	0.030967	0.0476359	0.0249283	0.00247846	0.0591797	0.0313617	0.0244761	0.0451873	-0.0188676	-0.0205893	0.0462226	0.0329829	0.0499925	0.061813	0.0549002	0.0302116	-0.0976062	-0.0574969	-0.0538343	-0.0391779	0.0119618	0.0106787	-0.00718943	-0.00958928	-0.0734277	-0.0702756	-0.0113205	-0.000179783	-0.04486	-0.0301662	0.00117712	0.0291393	0.0292639	0.0135447	-0.0352252	-0.0145734	-0.0079469	-0.00791206	0.0529323	0.0448958	0.0624023	0.0588358	0.0228099	0.0351317	-0.107152
AN00_38	1	68	-0.0396021	0.0180111	-0.000977376	0.0347254	-0.027769	-0.0524129	0.0391613	0.0315936	-0.00060616	0.0378773	-0.0506496	-0.0678342	0.00189695	-0.0215154	0.0159944	0.058342	-0.0159633	5.58942e-05	-0.128336	-0.0909357	-0.065054	-0.0654725	-0.0364284	-0.0451386	-0.00358681	-0.00502735	-0.0257008	-0.039929	-0.0205762	0.0070109	-0.161735	-0.15047	-0.0155305	0.0432281	0.0634467	0.0808009	-0.0185397	0.0249358	0.0800455	0.112758	0.127988	0.170977	0.133865	0.160177	-0.0217369	0.000550532	-0.328317
AN00_39	0	67	-0.0234972	-0.0379328	0.0421745	0.0487557	0.0527223	0.0469714	-0.0313544	-0.0799747	0.0312741	0.00209131	-0.0317377	-0.0294287	0.019979	0.00815451	-0.00601924	-0.025136	0.044708	0.0111637	-0.0792771	-0.0267742	-0.0323296	0.00065401	0.0566834	0.0690046	0.00499057	0.0214873	-0.00810173	0.000357436	0.0202328	0.00939495	0.0164994	-0.001861	0.0187557	0.0475722	0.0127	0.024081	-0.0367446	-0.0334532	0.0358456	0.0392421	0.088334	0.103059	0.0831588	0.103684	0.0818866	0.0555158	-0.11278
AN00_41	0	66	-0.00766623	0.0679743	-0.0184172	0.0438518	0.051677	0.0431664	0.0450434	0.0698606	-0.010441	0.0467022	0.00440074	0.0380578	0.061735	0.0697758	0.038448	0.0849342	0.034089	0.0447655	-0.07258	-0.0924298	-0.0579655	-0.0829086	0.0658818	0.000199401	0.00019235	-0.0487627	-0.0445101	-0.076121	-0.0514152	0.000987017	-0.0997108	-0.0363133	-0.0350546	0.0451362	-0.00267469	0.041176	-0.0909072	-0.00414853	-0.0597953	-0.00599967	0.0301783	0.075578	0.0534511	0.0771385	0.0271427	0.0521175	-0.0158502
DBP_32	0	60	-0.00456031	0.0361603	-0.00147702	0.0307908	0.0262504	0.017923	0.0227504	0.00891441	0.0225468	0.0397192	-0.0145065	-0.0110194	0.0201913	0.019132	0.0224145	0.0505037	0.0194261	0.00312367	-0.0753548	-0.0586207	-0.046641	-0.0127271	0.0451013	0.0337667	1.7287e-05	0.00319737	-0.0496583	-0.0509851	0.00581608	0.0163132	-0.0550163	-0.0398537	-0.0145613	0.022466	0.0426119	0.053842	-0.0110535	0.0135434	0.0262913	0.0505116	0.078512	0.0921219	0.0766517	0.106116	0.0156453	0.0168115	-0.0311313
DBP_34	0	70	-0.0202151	0.0360002	0.0177598	0.063557	0.0574436	0.0465094	0.0539701	0.0416543	0.0158162	0.0543308	0.00256877	-0.000372797	0.0615019	0.0364357	0.0431724	0.0885894	0.0647958	0.0565083	-0.0758051	-0.0727622	-0.0563653	-0.031025	0.04541	0.00421033	-0.0224778	-0.0349384	0.00603383	-0.0420621	-0.0572398	-0.0365057	-0.0715095	-0.0362413	0.00347851	0.0602206	0.0105575	0.0244515	-0.0798347	-0.0257978	-0.0495812	-0.0435359	0.0603692	0.092837	0.0584802	0.0721154	0.050963	0.0734093	-0.0608798
DBP_37	1	74	-0.0883983	-0.0516713	-0.0168038	0.00925035	0.0261412	0.0325702	-0.0107825	-0.00179187	-0.0486762	-4.7582e-05	-0.0928117	-0.0873736	0.0176927	0.0157939	-0.0172848	0.0329559	0.0181504	0.0356354	-0.0511214	-0.0392309	-0.0230223	-0.0418635	-0.000699103	-0.0159326	-0.0125433	-0.0379537	0.00951092	-0.0152861	-0.0205494	0.00825846	-0.144883	-0.075959	-0.0147389	0.0414479	-0.00934193	-0.0079505	-0.0780486	-0.0468577	0.0402282	0.0534362	0.131067	0.120853	0.102207	0.0992066	0.021758	0.0572609	-0.0812371
DBP_45	0	74	0.0311235	0.0838859	0.0439569	0.0776361	0.0205047	0.0233881	0.0475571	0.0315569	0.0519808	0.0785337	0.0355248	0.0440112	0.0460476	0.0372533	0.0657194	0.0883619	0.0522167	0.0310774	-0.135004	-0.0866135	-0.0639165	-0.0231178	0.021937	0.0141796	-0.0285459	-0.00499163	-0.0697391	-0.0999308	-0.0320419	-0.0142892	-0.0936987	-0.126771	0.0279164	0.0632781	0.0629876	0.0777148	-0.0146679	0.0209299	0.010878	0.0322071	0.0754056	0.0950574	0.0849981	0.106134	0.036892	0.0566756	-0.206795
DBP_47	0	70	-0.00249191	0.0272684	0.0514546	0.0532289	0.0388596	0.0227239	0.0615728	0.0262204	0.0279579	0.0347563	-0.00437602	-0.0130923	0.0578123	0.0473863	0.0375087	0.0231519	0.0567678	0.0426914	-0.173541	-0.122984	-0.0971578	-0.0512495	0.0515961	0.0525755	-0.0562502	-0.0446015	-0.0992788	-0.0739673	-0.0360352	-0.0478766	-0.0903436	-0.0765954	0.0444541	0.0656498	0.00713167	-0.0223074	-0.0577106	-0.0462565	0.0116218	0.0132101	0.107246	0.0896405	0.0853951	0.0618001	0.0690571	0.0597696	-0.0712815
DBP_54	0	74	-0.0182858	0.0556054	-0.0285244	0.029058	0.0317012	0.0258486	0.0531406	0.0628283	-0.0195347	0.0463688	-0.0338261	-0.0223306	0.0298996	0.0427309	0.0194635	0.0771067	0.0248616	0.027939	-0.0583854	-0.0548097	-0.0517316	-0.0107042	0.033908	0.00837952	0.00883906	0.00120666	-0.0263876	-0.0340479	0.00180292	0.0268794	-0.0972401	-0.0703844	0.0164456	0.0542392	0.0114228	0.010548	-0.0406687	0.0327631	0.0195889	0.0497294	0.0996507	0.08928	0.0655147	0.0921577	0.0131272	0.0327942	-0.136187
DBP_57	1	65	0.0293627	0.0516055	0.0311387	0.0393432	0.0620455	0.0501428	0.0716065	0.0255451	0.0626021	0.0785105	0.0116535	0.0320882	0.0629597	0.0604596	0.0795133	0.0808963	0.0768657	0.0564223	-0.0900819	-0.0726943	-0.0956999	-0.0207284	0.0210115	0.025862	-0.0325875	-0.0158964	-0.0314774	-0.0420889	-0.0263723	-0.0289247	-0.0415396	-0.057659	0.0182318	0.0438452	-0.000642577	-0.013364	-0.0571989	-0.0545159	-0.0554585	-0.0380921	0.0569251	0.0534853	0.0284322	0.0226514	0.0624349	0.0592968	-0.0955584
DBP_64	1	58	0.00686616	0.0531873	0.0119361	0.0188468	0.0215031	0.0253765	0.0411432	0.029892	0.00928841	0.0360414	-0.0110491	-0.0191581	0.0264332	0.0247825	0.0241713	0.0449969	0.00835032	0.0183906	-0.11292	-0.0969741	-0.0432907	-0.0241027	0.0514725	0.0517149	0.0128445	0.0157588	-0.0410369	-0.058325	0.00538009	0.0198745	-0.0489083	-0.0516606	0.0117362	0.0470114	0.0525294	0.0708434	0.00980746	0.0373378	0.0378711	0.0678917	0.0782516	0.116514	0.105054	0.134496	0.0244504	0.00511381	-0.0556805
DBP_80	1	59	0.0394353	0.054551	0.0692444	0.092284	0.055866	0.0479536	0.090039	0.0376393	0.0559641	0.0701636	0.0527502	0.0558129	0.06944	0.05594	0.0763436	0.0878785	0.0606022	0.0245461	-0.0485503	-0.0348203	-0.053118	-0.00132483	0.0367683	0.0591497	-0.0195312	0.00635366	-0.0381139	-0.0500136	-0.0528274	-0.060875	-0.0456025	-0.049416	0.0220701	0.0675991	0.00387773	-0.00527959	-0.0504438	-0.0341103	-0.0770601	-0.08083	0.0478231	0.0513586	0.0259463	0.0185923	0.0590122	0.0732175	-0.174972
DBP_84	0	62	0.0215566	0.0568744	0.017516	0.0323032	0.0345659	0.0282523	0.076663	0.033302	0.0466396	0.0645866	0.000629554	-0.0152605	0.0506906	0.0440524	0.0469459	0.0842317	0.0506725	0.0372964	-0.115867	-0.0723418	-0.0746881	-0.0154711	0.017012	0.0170343	-0.0205653	-0.00799747	-0.0281613	-0.0470629	-0.0238961	-0.0213096	-0.0940551	-0.10294	-0.0182119	0.0251221	0.0117588	0.0325508	-0.0415916	-0.0184019	-0.00938318	-0.0114824	0.0796325	0.0910275	0.0505825	0.0688028	0.0306675	0.02858	-0.0366215
GEN-DLB_05	0	75	0.00576853	0.00734879	0.0347812	0.0383556	0.0511921	0.040713	0.0298902	0.0102011	0.027376	0.0320888	-0.00949199	-0.0126173	0.0528422	0.0504802	0.0454964	0.0588645	0.0538439	0.036384	-0.0623982	-0.0220345	-0.0240642	-0.00181258	0.0274359	0.0516891	-0.00641249	0.0144581	-0.0147426	-0.0177476	-0.0149962	-0.0214801	-0.0407047	-0.0592201	0.000240918	0.026668	-0.00901802	-0.0242248	-0.0372947	-0.0362768	-0.0212945	-0.030863	0.0640827	0.073143	0.0519224	0.0557657	0.0615696	0.0525275	-0.00498317
GEN-DLB_07	0	86	0.00414191	0.0478844	0.0179166	0.0583972	0.00314822	-0.00900652	0.0453583	0.0334267	0.0106515	0.064911	-0.0148968	0.0028215	0.0350022	0.0410003	0.041733	0.0641734	0.024128	0.0264235	-0.103305	-0.0971228	-0.0236417	-0.0352791	0.0637469	0.00112138	0.0147421	-0.0187137	-0.042449	-0.0844044	-0.0356537	0.011	-0.108189	-0.0481919	0.000254618	0.066992	0.0272843	0.0373752	-0.0429906	0.0183491	-0.0157887	0.0355122	0.0541405	0.0971709	0.0739884	0.0883464	0.00175571	0.0509636	-0.177026
GEN-DLB_10	0	71	-0.042476	0.0479108	-0.0172025	0.0582315	0.0226527	0.0313639	0.0193742	0.0351716	-0.00041911	0.0611821	-0.0374404	-0.0051757	0.0270773	0.0388935	0.0111362	0.0716441	0.0306044	0.0461401	-0.0855791	-0.0726278	-0.0345915	-0.0663751	0.0447271	-0.0373901	0.00594084	-0.0678894	-0.038048	-0.0665494	-0.0839617	0.0181891	-0.0929599	-0.0671067	-0.0286878	0.0618639	0.00755606	0.059345	-0.0906784	0.0323854	-0.0448554	0.0430139	0.0526025	0.106732	0.0850901	0.104746	0.0147498	0.0473269	-0.0986529
GEN-DLB_11	1	68	0.000392979	0.0125713	0.0342195	0.0418308	0.0395955	0.0332692	0.0488249	-0.00212228	0.0289734	0.0406424	-0.00926731	-0.0137022	0.0478912	0.0264704	0.0422039	0.0533433	0.0207752	0.0143143	-0.10493	-0.0693719	-0.0653379	-0.0238797	0.0117481	0.013668	-0.0281874	0.00516515	-0.0232478	-0.0231085	-0.0151417	-0.0239196	-0.110102	-0.0394368	-0.000101796	0.0313323	0.0490301	0.0314189	-0.0435413	-0.0258351	0.0176832	0.0174701	0.0942894	0.10968	0.121028	0.123077	0.0297657	0.0347003	-0.0270415
GEN-DLB_13	0	72	0.0040048	0.0541663	0.0178697	0.0542636	0.0238199	0.0319024	0.0260738	0.0204432	0.0322834	0.057311	-0.00603452	0.0146576	0.0383287	0.0415536	0.025901	0.0544223	0.0230128	0.0169061	-0.103003	-0.0656404	-0.0589849	-0.0210947	0.0629598	0.0435662	-0.0143479	-0.0069847	-0.0552737	-0.0645503	-0.040261	-0.0187382	0.00523575	-0.015298	-0.00534706	0.0537208	-0.0140792	-0.00116589	-0.0707122	-0.0207873	-0.0199311	-0.0111802	0.0812656	0.09506	0.112544	0.0780631	0.0354284	0.0301957	-0.0561714
GEN-DLB_20	1	70	-0.00598657	0.0236587	0.024113	0.0529139	0.0473016	0.0403997	0.0662507	0.0459962	0.0411481	0.0537941	-0.0155257	-0.0385572	0.066608	0.0629603	0.0409262	0.0602555	0.0706933	0.0608006	-0.120559	-0.09661	-0.0556459	-0.0512911	0.0516834	0.00459089	-0.0211647	-0.025319	-0.030982	-0.0580156	-0.0396797	-0.0202972	-0.0923618	-0.0625283	-0.00290956	0.0441878	-0.0273131	-0.0178262	-0.0758596	-0.0438639	-0.0327885	0.0228554	0.0703841	0.0589228	0.0429693	0.050209	0.055835	0.0904834	-0.0514645
GEN-DLB_21	0	85	-0.00524897	0.0152651	0.0257735	0.0502814	0.0179925	-0.0209987	0.0571185	0.0213016	0.0090929	0.0380631	0.00288246	0.0105747	0.0602606	0.0264869	0.0526396	0.0656212	0.0520443	0.0254111	-0.173263	-0.0781951	-0.0841666	-0.0132398	0.00783898	0.00952101	-0.0142208	0.0257955	-0.139937	-0.0277809	0.011577	-0.0162426	-0.11887	-0.130844	0.0147862	0.0585527	0.0563848	0.0544551	-0.0195426	-0.00709396	0.0298066	0.0178728	0.0540448	0.0218662	0.0447721	0.039631	0.0167789	0.0540528	-0.147335
GEN-DLB_59	1	81	0.0363456	0.0439247	0.0684077	0.0596743	0.0433387	0.00718884	0.0954837	0.0173101	0.0613827	0.0384723	0.0244075	0.0114887	0.0658195	0.0516446	0.0767908	0.0429351	0.0450887	0.0395039	-0.123883	-0.0651603	-0.0572716	0.0173885	-0.0372373	0.0438939	-0.0195525	0.0313451	-0.0529666	-0.0409508	-0.0096407	-0.0441387	-0.0605051	-0.176392	0.0338209	0.0420302	0.0495493	0.0198661	-0.0105999	-0.0380826	-0.0181747	-0.0518752	0.0314997	0.0678875	0.0868342	0.0596342	0.0555203	0.0446228	-0.155729
GEN-DLB_60	0	77	-0.0361217	-0.0334841	0.00267188	0.00456803	0.0374716	0.0396282	0.0178541	-0.00377894	0.000945152	0.0050078	-0.0341125	-0.0164432	0.0407497	0.0458714	-0.0121884	0.02517	0.0334405	0.0417713	-0.0891154	-0.0620225	-0.061036	-0.00488698	0.0339528	0.0635373	-0.0224461	0.0116758	-0.0258604	-0.0350265	-0.0149825	-0.0166282	-0.0806552	-0.13982	0.0189395	0.0554211	0.0318317	0.0578624	-0.041178	-0.0453171	-0.0288335	-0.00784242	0.0857537	0.108794	0.0702605	0.111278	0.0469748	0.0377845	-0.048319
GEN-DLB_62	1	85	-0.000501853	0.0461067	0.0150094	0.0448111	0.0592643	0.00677756	0.0791736	0.0772735	0.0176153	0.0504694	0.00549327	-0.00969349	0.0789046	0.0537276	0.0564214	0.0987148	0.055362	0.0596704	-0.099656	-0.0683705	0.00590835	0.00192503	0.0201175	0.0256268	0.0183529	0.0109405	0.0249666	-0.0176969	-0.0106334	0.00709666	-0.0671917	-0.0812393	0.0165568	0.0522949	0.0384307	0.0509866	-0.0271655	0.00762178	0.00501273	0.0260555	0.0783544	0.078642	0.0984463	0.100211	0.0280708	0.0565734	-0.144851
GEN-DLB_64	0	81	-0.0144551	-0.0428678	0.0748522	0.0595385	0.0495733	0.0370326	0.0666742	-0.00498674	0.0500541	0.0248796	-0.0258633	-0.0633549	0.0596392	0.0406901	0.0714853	0.0400613	0.0918812	0.0397577	-0.0892581	-0.0464177	-0.0504526	0.0192352	0.0562386	0.103588	-0.0131844	0.0180321	-0.0353538	-0.0122047	0.00140555	-0.0344236	-0.0140301	-0.0759879	0.0554088	0.0650301	-0.00696541	-0.0781416	-0.039602	-0.0488907	-0.0249142	-0.0356994	0.0484019	0.0234925	0.0104973	-0.00473731	0.0950136	0.0728235	-0.0301437
GEN-DLB_66	0	68	-0.00675283	0.0200461	0.0355616	0.0515747	0.0684949	0.0737343	0.0690141	0.049004	0.0147714	0.0613702	-0.00825119	0.0138536	0.0689087	0.0749976	0.0167343	0.0720486	0.0566326	0.0554511	-0.112275	-0.0468967	-0.0279178	0.0276302	0.0550974	0.0263636	0.000220863	0.00893162	-0.0164089	-0.043854	-0.0476995	-0.0163876	-0.0466257	-0.0506115	0.0131103	0.0550563	-0.0226972	-0.0134679	-0.0623971	-0.0308804	-0.0590865	-0.0344276	0.0877719	0.106603	0.0510036	0.061507	0.0579623	0.0656208	-0.0684049
GEN-DLB_69	0	75	0.0499221	0.0824044	0.00357812	0.0113129	0.0621849	0.0537678	0.119828	0.0969547	0.0716959	0.0952352	0.0194463	0.0210941	0.092853	0.0879284	0.0985645	0.124699	0.0840274	0.0732445	-0.0890199	-0.117585	-0.0409173	0.000859571	0.0378465	0.0750605	0.0119209	0.0175865	-0.0302212	-0.0485981	-0.00342442	0.00525489	-0.00173749	-0.0489833	-0.0173136	0.0100002	-0.00732379	0.00895461	-0.0174349	-0.00395257	-0.0232398	-0.000535924	0.0399595	0.0439452	0.022835	0.0412006	0.0863052	0.0662283	-0.0492418
GEN-DLB_70	0	77	0.00602127	0.00636361	0.029342	0.0289209	0.0407154	0.0291504	0.054908	0.0137874	0.046498	0.0389727	0.00203288	-0.0201247	0.0550347	0.036519	0.0544618	0.042598	0.0620577	0.0548493	-0.115445	-0.0616107	-0.0619765	-0.0251647	0.0390853	0.0605122	-0.0200276	0.0127037	-0.019635	-0.0264603	-0.0132108	-0.0384523	-0.0176587	-0.0620291	0.0194586	0.0214747	0.00909221	-0.0317403	-0.0391521	-0.0583416	-0.00675501	-0.0164589	0.100807	0.0969505	0.0937932	0.0555169	0.0709537	0.0769592	-0.0397877
GVA_006	0	84	-0.0381179	-0.012883	-0.000426354	0.0287153	0.0349068	0.0310269	0.0159941	0.0359365	-0.0332181	0.010971	-0.060152	-0.0472001	0.0392194	0.0449216	-0.0195434	0.0285254	0.000969541	0.026554	-0.174155	-0.123744	-0.0871424	-0.0766196	0.0430694	0.0451917	-0.0325388	-0.0484153	-0.0210847	-0.0387167	-0.025884	-0.0160788	-0.0825813	-0.0894664	0.019088	0.0632996	0.0102001	0.00562107	-0.0616977	-0.0201051	0.0314575	0.0435083	0.0902174	0.0844333	0.090078	0.103415	0.0416439	0.0419075	-0.0725133
GVA_010	1	71	-0.026921	0.0145071	0.0141083	0.0391019	0.0321722	0.0330464	0.0163635	-0.00325878	0.00691736	0.0308364	-0.0319061	-0.00285169	0.027051	0.040509	0.0129681	0.0347623	0.0324461	0.0239497	-0.0567346	-0.0441652	-0.0388135	-0.0298334	0.0432743	0.022471	-0.00769378	-0.00604742	-0.0290892	-0.0377921	-0.0224178	-0.0125069	-0.05201	-0.0239246	-0.00635806	0.0392709	0.000379394	0.0220895	-0.0408335	-0.0143941	-0.0347469	-0.0168865	0.0637828	0.0836368	0.0369498	0.0735842	0.0288597	0.0457968	-0.0519182
GVA_012	1	71	-0.0176268	0.021503	0.0149977	0.049267	0.0644744	0.0693854	0.0348252	0.0338131	0.00544094	0.0659685	-0.0162388	-0.0131939	0.0557502	0.0640428	0.00809118	0.0606147	0.055839	0.0665828	-0.103245	-0.0485762	-0.0167114	-0.00101845	0.0748897	0.0342243	0.0180578	-0.00140798	-0.00977986	-0.0112113	-0.0119077	0.00478814	-0.0708903	-0.0386622	0.0184407	0.0670816	-0.00849667	-0.0121915	-0.0756252	-0.0352217	-0.022553	-0.01193	0.062696	0.0483617	0.028677	0.038735	0.0646446	0.0971166	-0.111971
GVA_014	1	81	-0.0304034	0.0282402	0.00973619	0.0375693	0.0574842	0.059817	0.0515693	0.0468076	-0.00877222	0.0567188	-0.036776	-0.0299135	0.0585005	0.0614007	0.0208091	0.0675769	0.0429858	0.05081	-0.0936221	-0.0619648	-0.0148728	-0.0122819	0.0438015	0.0209812	0.00337759	-0.00734488	-0.013724	-0.0412336	-0.0258571	-0.00536153	-0.0366795	-0.0199679	-0.0087585	0.0294729	-0.0307015	-0.0298469	-0.0940892	-0.0329677	-0.0326298	-0.0131457	0.0391788	0.050136	0.0317797	0.0366081	0.0702381	0.0760576	-0.107341
GVA_021	1	87	-0.00203361	0.0424091	0.0102498	0.0616669	0.0871657	0.0814956	0.0493639	0.0492646	0.0188293	0.0563448	0.0021493	0.0433382	0.0913713	0.0851268	0.030012	0.0745831	0.0605628	0.085033	-0.0308821	-0.0424122	0.0374776	0.00893047	0.024616	-0.00428186	0.0394313	0.011571	0.0102693	-0.0364174	-0.0422156	-0.00865157	-0.0240397	0.00674353	-0.0206107	0.0347963	-0.00737563	0.00240556	-0.0775452	-0.0243047	-0.0481243	-0.028983	-0.0238918	0.0521541	0.0121615	0.0339577	0.0268846	0.0717745	-0.227044
GVA_022	1	87	-0.0212201	0.00168058	0.0232343	0.0388247	0.0461646	0.016277	0.0473387	0.0335415	0.011763	0.0350984	-0.018414	-0.0143882	0.067398	0.0515856	0.0257407	0.0429496	0.0655667	0.0551485	-0.086995	-0.0429334	-0.0108094	0.00856896	-0.00515066	0.000179366	-0.00801526	0.00646233	0.0138615	0.00637495	-0.0208298	-0.0284469	-0.0400417	-0.0553015	-0.00114065	0.0259699	-0.0135038	-0.0358598	-0.0863669	-0.071645	-0.0418796	-0.0393453	0.0759092	0.0939709	0.0492384	0.0487461	0.0488356	0.0607052	-0.123383
GVA_081	1	70	-0.0794763	0.00732319	-0.00646337	0.051545	0.0226011	0.00105415	0.000434667	0.0223263	-0.0513857	0.0307515	-0.0674929	-0.0495129	0.0190384	0.0294733	-0.0243752	0.0368123	0.00934182	0.0459044	-0.0808236	-0.0572967	0.0170398	-0.00319302	0.00378317	-0.0315153	0.0148252	-0.0111871	0.00138697	-0.0128395	-0.0263801	0.0124916	-0.128151	-0.0735452	-0.0235014	0.0350384	-0.016	0.00084027	-0.0742559	-0.00202141	0.00167901	0.0329246	0.0970089	0.120945	0.0825547	0.0733847	-0.0251248	0.045438	-0.230445
GVA_093	1	64	-0.0081119	0.0364908	0.00472796	0.040896	0.0324077	0.0338245	0.0377191	0.0218898	0.00238118	0.0315953	-0.028103	-0.0312706	0.029002	0.0240655	0.0164035	0.0470728	0.0204949	0.0237228	-0.089918	-0.0720733	-0.0734121	-0.0328172	0.0294686	0.00760207	-0.0124854	-0.0106578	-0.0197022	-0.0327097	-0.0177703	0.00268244	-0.0917058	-0.101126	-0.00322334	0.0487993	0.0293034	0.0513922	-0.0343413	0.000965912	0.00408135	0.0245781	0.079039	0.0908981	0.0867345	0.0808273	0.0207479	0.0402593	-0.0367753
KIH_03	0	75	0.0106786	0.0539674	0.0452433	0.051977	0.057469	0.0509202	0.0515412	0.0202834	0.0295304	0.0481342	0.0161977	0.026381	0.0628229	0.0577821	0.048951	0.0557993	0.0436831	0.0353718	-0.0720276	-0.0520733	-0.0734246	-0.0178289	0.0453782	0.0140209	-0.0226536	-0.00958101	-0.0497065	-0.0563386	-0.0187203	-0.0139691	-0.0491487	-0.0439183	0.00602854	0.055289	0.0194783	0.00990021	-0.0314798	-0.0159265	-0.0328537	-0.0401075	0.0273585	0.0191656	0.0281207	0.0454428	0.0395582	0.0286984	0.0101514
KIH_38	1	75	-0.0348014	0.0157671	-0.0273008	-0.00514397	0.0231882	-0.00134766	0.0210952	-0.00437341	0.00969966	0.0438694	-0.0787948	-0.1055	0.0232383	2.35749e-05	0.0117869	0.0527436	0.0232024	0.034338	-0.107144	-0.0743822	-0.0489994	-0.0219017	0.00741132	0.0336226	0.000218721	0.00752848	-0.0160539	-0.0275852	0.0214294	0.0324214	-0.0894582	-0.116532	-0.0175182	0.0120852	0.00414642	0.0158885	-0.0394329	-0.021523	0.049947	0.066702	0.0937102	0.111902	0.0987319	0.115599	0.0238504	0.0441892	-0.107372
KIH_40	1	69	-0.0081995	0.0343486	0.0475701	0.0495456	0.0915332	0.10102	0.0951535	0.0567086	0.0490504	0.0781198	-0.0116719	-0.015417	0.0851256	0.082633	0.0634848	0.0960404	0.0722196	0.0807908	-0.0670072	-0.0258363	0.0160424	0.0409185	0.0597741	0.0543889	0.0100904	0.0210653	0.0329265	-0.00658406	-0.0288346	-0.0270248	-0.0299366	-0.0495169	-0.00964945	0.0312606	-0.0373987	-0.0246877	-0.0795601	-0.0507845	-0.0340674	-0.0110423	0.0553988	0.0388199	0.0552371	0.0103171	0.112804	0.104363	-0.116171
LJU_15	1	68	-0.0292258	0.0107012	0.00115955	0.0309675	0.0301601	0.0381314	0.0208772	0.0234665	-0.0159095	0.0336133	-0.0260862	-0.0265475	0.0295616	0.040958	0.0103963	0.0498301	0.0205437	0.0308712	-0.0467824	-0.0276638	-0.00962296	-0.00520787	0.064364	0.0345098	0.0130892	0.00465942	-0.00783412	-0.0103876	-0.0136417	0.00545546	-0.00862514	-0.00285772	-0.00819285	0.0439752	0.00635513	0.0169402	-0.0457522	-0.0109146	-0.0317112	-0.00910802	0.0325703	0.0555384	0.0444866	0.0653238	0.0361578	0.0524057	-0.171926
LJU_35	0	63	-0.0506576	-0.0118664	0.0183717	0.0301463	0.0729126	0.0809826	0.0229188	0.0171373	-0.00301272	0.0465005	-0.0308283	-0.0151286	0.0526816	0.0649456	0.0199415	0.0578156	0.069134	0.0409715	-0.0358418	-0.020734	-0.00776241	0.00125532	0.0885586	0.0653949	-0.00099581	-0.0255282	0.028817	-0.00525052	-0.043041	-0.0167105	-0.00348408	0.00516237	0.0300367	0.0851195	-0.000180719	-0.000856671	-0.0813848	-0.0107156	-0.0418914	-0.0190862	0.101471	0.117027	0.0532421	0.0512002	0.0893597	0.0838317	-0.0491029
LJU_36	1	78	-0.0254052	0.01457	0.0220567	0.0490473	0.0637307	0.0453471	0.0310875	0.0140692	0.0239921	0.0426687	-0.00666919	0.00498972	0.0503109	0.0474616	0.0224812	0.0523075	0.0586869	0.0578777	-0.092257	-0.0523816	-0.0532028	-0.0422567	0.011899	0.0321259	-0.0145059	-0.0176679	-0.0204932	-0.0362831	-0.0388738	-0.0258591	-0.0916421	-0.0443888	0.0266619	0.0541006	0.0123999	0.0210135	-0.0438411	-0.0202468	-0.0490474	-0.0120312	0.0778274	0.104572	0.0587993	0.0681566	0.0592818	0.0757793	-0.106799
LJU_38	1	66	-0.00211442	0.0334565	0.0232341	0.0299727	0.0857521	0.0898287	0.0527779	0.0201909	0.024505	0.0610498	0.0231859	0.0284954	0.0697477	0.0898019	0.0460643	0.0575256	0.0711297	0.0412346	-0.0831505	-0.0596593	-0.0343043	-0.0145525	0.0555414	0.0233072	-0.0254846	-0.0242035	0.00587252	-0.0434706	-0.0490483	-0.0449951	-0.0520545	0.014813	-0.0104316	0.0384465	-0.0263662	-0.0268478	-0.102656	-0.065651	-0.0578201	-0.0516117	0.0935629	0.0763019	0.0320179	0.0476261	0.0737653	0.084526	-0.0470704
LJU_39	1	71	0.00246223	0.0440353	0.018303	0.0287627	0.0825836	0.0432462	0.0663681	0.0691276	0.0286437	0.079702	0.00444396	0.000149801	0.0841501	0.072585	0.0575229	0.103913	0.0952035	0.0854606	-0.0264559	-0.014453	0.0196101	0.00849023	0.0274539	0.0241128	0.0297905	0.0217836	0.0119431	-0.0209743	-0.0254157	-0.0276571	-0.00974695	0.020538	-0.0115466	0.0314209	-0.0193762	-0.0242668	-0.0883791	-0.0655475	-0.0690125	-0.0401668	0.0517222	0.0517902	0.0240117	0.030404	0.0598914	0.0918112	-0.112533
LJU_42	1	70	-0.0168943	0.0334096	0.00703657	0.0473659	0.0779163	0.078235	0.0755216	0.046244	0.0228714	0.0722452	0.00102786	0.0222098	0.0792439	0.0848032	0.0532018	0.100299	0.0796366	0.0793287	-0.0575826	-0.0337181	-0.0225576	-0.0315573	0.0478924	-0.00536685	0.00403029	-0.0227509	0.0111981	-0.0273512	-0.0459181	-0.00969175	-0.0406929	0.0102345	-0.0306518	0.0364651	-0.011491	0.0066537	-0.0800624	-0.0315629	-0.0619751	-0.00831243	0.059275	0.0939987	0.0566003	0.10509	0.0661095	0.0850864	-0.105393
PS_0377	1	71.8	2.49588e-05	0.0344146	0.0102073	0.021911	0.0576063	0.0184811	0.0695329	0.0630693	0.0214888	0.0593609	-0.0175759	-0.052528	0.0707005	0.0523801	0.0622486	0.0927255	0.0506808	0.0470613	-0.110372	-0.0554826	-0.0335301	-0.0253393	0.0190609	0.0126879	-0.00674573	0.00911999	-0.0430819	-0.0523114	-0.0083694	-0.00262331	-0.0694238	-0.117444	0.00770797	0.0394377	0.0195223	-0.00415698	-0.0252472	-0.00724352	0.00200577	0.00627371	0.0656258	0.0484386	0.0579004	0.0479475	0.0279859	0.0460747	-0.140757
PS_0399	0	86.7	0.00655483	0.0261408	0.0253475	0.0442418	0.0327302	0.0144275	0.0548403	0.0277475	0.0228971	0.0524785	0.00246596	0.00331539	0.0555202	0.0461875	0.0552382	0.0674353	0.0726625	0.0419818	-0.0581479	-0.0413207	-0.0495007	-0.024932	0.0433039	0.0390234	-0.0145308	-0.00910795	-0.0139496	-0.0295612	-0.017508	-0.0279458	-0.0960409	-0.0291177	0.0159102	0.0454228	-0.0131721	-0.0487601	-0.0515558	-0.0517616	-0.0269417	-0.017708	0.0521522	0.0298484	0.0526554	0.0340343	0.0559393	0.0565913	-0.079672
PS_0435	0	74.4	0.0221096	0.0502501	0.000344595	0.0306886	0.0483958	0.0505997	0.0702303	0.0573653	0.0376605	0.0705941	-0.00748131	0.00102617	0.0510154	0.050331	0.0550214	0.0862007	0.0425232	0.0307991	-0.073627	-0.0708834	-0.0515479	-0.0358488	0.0284774	0.02073	0.00217691	0.0105067	-0.0216712	-0.0382997	0.00312683	0.00438767	-0.0530084	-0.032803	-0.0103871	0.0242737	0.00645207	0.0115959	-0.0151624	0.00387614	-0.00923469	-0.0128952	0.0530782	0.0658707	0.0483388	0.0517262	0.0406649	0.04394	-0.0871883
[truncated: 30 more columns]
